# Supplementary material for: Factors Affecting Solvent Retention due to Gel Formation during Dissolution-Based Plastic Recycling
Source: ACS Sustain Chem Eng. 2026 May 2;14(19):9093–103. doi: 10.1021/acssuschemeng.5c13798 (PMC13188057; doi:10.1021/acssuschemeng.5c13798)
Supplement: Supplementary file 2 [file sc5c13798_si_002.csv]

Polymer	Solvent	Ratio	Polymer Mw	Solvent Pvap	Solvent HSP	Predicted solubility	Chi	Solvent retention
PP	Xylene	0.01	250000	879	17.89888265	25.93	0.01524033	20.16
PP	Xylene	0.05	250000	879	17.89888265	25.93	0.01524033	36.69
PP	Xylene	0.05	423000	879	17.89888265	2.4	0.01524033	59.85
PP	Xylene	0.05	821000	879	17.89888265	10.89	0.01524033	52.3
PP	Xylene	0.1	250000	879	17.89888265	25.93	0.01524033	47.98
PP	Dodecane	0.05	250000	18	16	23.4	0.018862028	48.61
PP	Dodecane	0.05	423000	18	16	8.26	0.018862028	62.52
PP	Dodecane	0.05	821000	18	16	18.84	0.018862028	79.51
PP	Decane	0.05	250000	190	15.7	27.67	0.031876828	49.21
PP	Decanol	0.05	250000	1.13	19.44453651	11.89	0.112714929	83.75
PP	Decalin	0.05	250000	104.8	18	8.84	0.018862028	82.31
PP	Trichlorobenzene	0.05	250000	61.33	20.89904304	23.97	0.286750673	85.6
LDPE	Xylene	0.05	86500	879	17.89888265	39.51	0.035384502	35.56
LDPE	Dodecane	0.05	86500	18	16	57.46	0.000490395	73.07
LDPE	Decane	0.05	86500	190	15.7	61.67	0.003064971	78.27
LDPE	Decanol	0.05	86500	1.13	19.44453651	46.88	0.12906	67.18
HDPE	Xylene	0.05	143800	879	17.89888265	18.97	0.023187142	30.32
HDPE	Dodecane	0.05	143800	18	16	39.79	0.00296227	85.79
HDPE	Decane	0.05	143800	190	15.7	44	0.007583412	82.43
HDPE	Decanol	0.05	143800	1.13	19.44453651	29.25	0.102735029	86.35
PET	DMSO	0.05	35000	79.99	26.67508201	30.41	2.142136438	92.33
PET	Aniline	0.05	35000	88.92	22.50355527	25.06	0.225509232	89.38
PET	GVL	0.05	35000	31.33	23.21	40.11	0.412572476	91.65
PC	DMSO	0.05	49218	79.99	26.67508201	17.24	3.474222865	84.3
PS	DMSO	0.05	280000	79.99	26.67508201	22.47	2.318226033	73.98
